# Supplementary material for: The Relationship between Vascular Biomarkers (Serum Endocan and Endothelin-1), NT-proBNP, and Renal Function in Chronic Kidney Disease, IgA Nephropathy: A Cross-Sectional Study
Source: Int J Mol Sci. 2024 Sep 30;25(19):10552. doi: 10.3390/ijms251910552 (PMC11476882; doi:10.3390/ijms251910552)
Supplement: Supplementary file 1 [file ijms-25-10552-s001.zip]

Archive with 1 entries (1 files):
- ijms-3207587-supplementary.pdf
